# Supplementary material for: Volatiles of symbiotic bacterial origin explain ectoparasitism and fledging success of hoopoes
Source: Anim Microbiome. 2024 May 10;6:26. doi: 10.1186/s42523-024-00312-9 (PMC11084096; doi:10.1186/s42523-024-00312-9)
Supplement: Supplementary file 2 — Additional file 2. Table S4. Six first axes of Principal Component Analyses based on ASV table of bacterial community of different type of samples from hoopoes nests and secretions. Table S5. Six first axes of Principal Component Analyses based on volatile profile of different type of samples from hoopoes nests and secretions. [file 42523_2024_312_MOESM2_ESM.xlsx]

## Sheet: Table S4 PCAs Bacteria
Table S4. Six first axes of Principal Component Analyses based on ASV table of bacterial community of different type of samples from hoopoes nests and secretions.
	FEMALE UROPYGIAL SECRETION (MODEL: VOLATILES ~ BACTERIA)
MD5 code	Taxonomic asignation	Strain	order	PC1	PC2	PC3	PC4	PC5	PC6
1a71042759c72a8a6bc5e6badd640b8c	k__Bacteria; p__Firmicutes; c__Clostridia; o__Clostridiales; f__[Tissierellaceae]; g__Anaerococcus; s__		1	0.212098	-0.0277789	0.275546	-0.0254664	0.602364	0.121437
1f495dfc22b3e0a4627e3516280313da	k__Bacteria; p__Firmicutes; c__Erysipelotrichi; o__Erysipelotrichales; f__Erysipelotrichaceae; g__; s__	1	2	-0.135636	-0.0979963	0.374345	0.120464	-0.417082	-0.0488805
1f9d2e4bb9046bf7ba0a67cd23a27f13	k__Bacteria; p__Firmicutes; c__Clostridia; o__Clostridiales; f__[Tissierellaceae]; g__Peptoniphilus; s__		3	-0.269604	0.0832896	-0.064715	-0.279029	0.0189497	0.386419
21b37b69d768b0988518e357bb2ccc85	k__Bacteria; p__Firmicutes; c__Clostridia; o__Clostridiales; f__[Tissierellaceae]; g__; s__	1	4	-0.0768125	0.0716477	0.148765	0.59258	-0.154683	-0.302712
241d75a529db14717fa84ebfb60d0be9	k__Bacteria; p__Firmicutes; c__Clostridia; o__Clostridiales; f__[Tissierellaceae]; g__GW-34; s__	1	6	-0.242767	-0.318615	0.129746	0.2182	0.213978	-0.0822107
295c5bf62ad284b40850e0b0317c6010	k__Bacteria; p__Firmicutes; c__Clostridia; o__Clostridiales; f__Ruminococcaceae; g__; s__		8	0.185387	-0.480788	0.0616646	-0.157605	-0.0727638	0.0492485
3452644e368d9a0588c4869650472cd0	k__Bacteria; p__Firmicutes; c__Clostridia; o__Clostridiales; f__Clostridiaceae; g__Clostridium; s__	1	9	-0.424779	0.312728	0.272028	0.30446	0.163783	0.212801
38bdea5e58113274cf30cebfddd1182f	k__Bacteria; p__Firmicutes; c__Clostridia; o__Clostridiales; f__[Tissierellaceae]; g__; s__	2	11	-0.0552053	-0.0347852	0.0268088	0.0732333	-0.435057	-0.0477076
41d61d8d2c8929bf7547ec1eb3f3a5c7	k__Bacteria; p__Firmicutes; c__Clostridia; o__Clostridiales; f__[Tissierellaceae]; g__Helcococcus; s__	1	12	-0.112677	-0.0196309	-0.66448	0.0507322	0.0129676	0.0522135
4b327e38df575509288cba060861db52	k__Bacteria; p__Firmicutes; c__Clostridia; o__Clostridiales; f__Veillonellaceae; g__Dialister; s__	1	13	-0.0516525	-0.310904	-0.0272603	0.4148	-0.0915591	-0.261706
533014695af81b955afea391345e0391	k__Bacteria; p__Firmicutes; c__Clostridia; o__Clostridiales; f__Clostridiaceae; g__Clostridium; s__	2	15	-0.00424167	0.0653303	0.206065	-0.708084	0.0359183	-0.0217681
5349fef949774479c0680fb3fcdcd94b	k__Bacteria; p__Proteobacteria; c__Gammaproteobacteria; o__Pasteurellales; f__Pasteurellaceae; g__Haemophilus; s__influenzae		16	-0.0684809	0.675277	0.0933348	0.228655	-0.0297416	-0.023785
695b355e52f8d9c9a4d4d231bee1d8a4	k__Bacteria; p__Firmicutes; c__Clostridia; o__Clostridiales; f__; g__; s__	1	17	0.0566909	-0.141744	-0.0607138	0.151084	0.196773	0.61629
6af4990d6f1dabe25bc045ce72f60ced	k__Bacteria; p__Firmicutes; c__Clostridia; o__Clostridiales; f__Veillonellaceae; g__Dialister; s__	2	18	-0.258237	0.115447	0.203502	0.107267	0.479926	-0.129763
71f87c5f88aaa654e3ca96e922576821	k__Bacteria; p__Firmicutes; c__Clostridia; o__Clostridiales; f__[Tissierellaceae]; g__; s__	3	19	0.0653235	0.0633714	0.095392	-0.137397	-0.192548	0.380138
817d7adcf1da991e0de39357c44eeafc	k__Bacteria; p__Firmicutes; c__Erysipelotrichi; o__Erysipelotrichales; f__Erysipelotrichaceae; g__; s__	2	22	-0.07937	-0.284176	-0.426471	0.182976	0.311067	-0.243498
854d7c9f5da2fc6fb9e6323fc76a4f96	k__Bacteria; p__Firmicutes; c__Clostridia; o__Clostridiales; f__Peptostreptococcaceae; g__; s__		23	0.0469911	0.741233	0.101897	0.178476	0.119262	-0.0312109
8745403189e0ff415c88c95b49d801b1	k__Bacteria; p__Firmicutes; c__Clostridia; o__Clostridiales; f__[Mogibacteriaceae]; g__; s__	1	24	-0.355378	0.0686285	-0.290551	-0.0809822	-0.0724536	0.253411
8a36385437d254d4f2300e950cb4b16f	k__Bacteria; p__Firmicutes; c__Clostridia; o__Clostridiales; f__[Tissierellaceae]; g__; s__	4	25	0.0572921	-0.0395379	-0.25074	0.268339	-0.094986	-0.478735
9a1f674bd32a77e061d0311b096d1f4b	k__Bacteria; p__Firmicutes; c__Clostridia; o__Clostridiales; f__Clostridiaceae; g__Clostridium; s__	3	28	0.230302	-0.167644	-0.221132	-0.513807	-0.16241	-0.10448
9c72b72243cc1f49d864b90448859dd0	k__Bacteria; p__Firmicutes; c__Clostridia; o__Clostridiales; f__[Tissierellaceae]; g__Parvimonas; s__		29	0.604579	0.0176749	0.392428	-0.0113231	0.281503	-0.110963
9e0090a981f4a8348467d051b4a99b15	k__Bacteria; p__Firmicutes; c__Clostridia; o__Clostridiales; f__[Tissierellaceae]; g__Helcococcus; s__	1	30	0.0472893	0.0135071	0.606118	0.119158	-0.0290193	0.0519285
9f4725d8bd9536df12be566129b57f4f	k__Bacteria; p__Firmicutes; c__Clostridia; o__Clostridiales; f__[Mogibacteriaceae]; g__; s__	2	32	-0.258754	0.0825764	0.334754	0.121104	-0.242077	-0.315631
a08793c9787309c5eea927f33895c630	k__Bacteria; p__Firmicutes; c__Clostridia; o__Clostridiales; f__[Tissierellaceae]; g__GW-34; s__	2	33	0.49104	0.182025	-0.00910254	-0.178118	-0.0257395	-0.13987
aa42a2bae3742e890c145ddcfc0c6699	k__Bacteria; p__Firmicutes; c__Clostridia; o__Clostridiales; f__; g__; s__	2	34	-0.18605	0.163115	0.136383	-0.0706662	0.0176673	-0.766113
b0668c9c2cabe60c53c8dec051c4e1b4	k__Bacteria; p__Firmicutes; c__Clostridia; o__Clostridiales; f__[Tissierellaceae]; g__; s__	5	36	0.0457746	-0.0503398	-0.301376	0.0538744	0.509732	0.282905
b9091da0c19e1c0d41aaf249b6d9dca7	k__Bacteria; p__Firmicutes; c__Erysipelotrichi; o__Erysipelotrichales; f__Erysipelotrichaceae; g__; s__	3	38	0.582863	0.189394	-0.316288	-0.0210532	0.00483388	0.360573
c7453d2d7bfbfe98e4de8ea9cf0adb09	k__Bacteria; p__Firmicutes; c__Erysipelotrichi; o__Erysipelotrichales; f__Erysipelotrichaceae; g__; s__	4	40	-0.0390143	-0.0606272	0.408579	-0.205315	0.135056	-0.127164
dd71c03f84439e1d39689bc633375492	k__Bacteria; p__Actinobacteria; c__Actinobacteria; o__Actinomycetales; f__Corynebacteriaceae; g__Corynebacterium; s__		44	0.560993	-0.0883827	0.0309243	-0.0494897	0.221051	0.000568415
df641e3a7add6443de2622ab59ed870c	k__Bacteria; p__Firmicutes; c__Erysipelotrichi; o__Erysipelotrichales; f__Erysipelotrichaceae; g__; s__	5	45	-0.080886	0.634578	-0.0758661	-0.190672	-0.0510883	0.0316626
df96efe5af38f8dbb39ce958bbdfa54b	k__Bacteria; p__Firmicutes; c__Clostridia; o__Clostridiales; f__[Tissierellaceae]; g__; s__	6	46	-0.0274462	-0.0292265	0.140139	-0.473565	0.0568443	0.126022
e566e9c33d40022a14e7948644ffffb9	k__Bacteria; p__Firmicutes; c__Clostridia; o__Clostridiales; f__Clostridiaceae; g__Clostridium; s__	4	47	0.0285383	0.0591689	0.044929	0.63065	0.0283247	0.13068
fc3b0451deb186a50e43a4364e3f814a	k__Bacteria; p__Firmicutes; c__Clostridia; o__Clostridiales; f__Clostridiaceae; g__Clostridium; s__	5	48	-0.00317813	-0.0185274	-0.462658	0.0602929	-0.0718222	-0.0534721
ff6bcec872b5f7a26d5f0e5c9742de26	k__Bacteria; p__Firmicutes; c__Clostridia; o__Clostridiales; f__[Mogibacteriaceae]; g__; s__	3	50	0.205007	-0.00512243	0.0956712	0.207656	-0.488509	0.108116
Expl.Var	Expl.Var			3.50468	2.95928	3.07149	2.98874	2.69434	2.79727
Prp.Totl	Prp.Totl			0.0700936	0.0591857	0.0614297	0.0597747	0.0538869	0.0559454		0.360316
	NESTLING UROPYGIAL SECRETION (VOLATILES ~ BACTERIA)
			orden	PC1	PC2	PC3	PC4	PC5	PC6
1a71042759c72a8a6bc5e6badd640b8c	k__Bacteria; p__Firmicutes; c__Clostridia; o__Clostridiales; f__[Tissierellaceae]; g__Anaerococcus; s__		1	0.00471671	0.042992	-0.105159	-0.084827	-0.282911	0.0126574
1f495dfc22b3e0a4627e3516280313da	k__Bacteria; p__Firmicutes; c__Erysipelotrichi; o__Erysipelotrichales; f__Erysipelotrichaceae; g__; s__	1	2	-0.140428	0.0584291	0.117696	0.323034	-0.188681	-0.550403
1f9d2e4bb9046bf7ba0a67cd23a27f13	k__Bacteria; p__Firmicutes; c__Clostridia; o__Clostridiales; f__[Tissierellaceae]; g__Peptoniphilus; s__		3	-0.177262	0.157656	0.272598	-0.433438	-0.0290752	0.212709
22306484a26b9d32df8d33f7131d8b12	k__Bacteria; p__Firmicutes; c__Clostridia; o__Clostridiales; f__[Mogibacteriaceae]; g__; s__	1	5	0.220292	0.653236	-0.10435	0.10269	0.0695957	0.0894082
241d75a529db14717fa84ebfb60d0be9	k__Bacteria; p__Firmicutes; c__Clostridia; o__Clostridiales; f__[Tissierellaceae]; g__GW-34; s__	1	6	0.0276734	-0.183929	-0.10692	-0.0924683	0.0959192	-0.613236
3452644e368d9a0588c4869650472cd0	k__Bacteria; p__Firmicutes; c__Clostridia; o__Clostridiales; f__Clostridiaceae; g__Clostridium; s__	1	9	-0.844533	-0.0351416	0.124438	0.0787417	-0.0193193	0.0224843
37777300b77a8fccba663295a02db6b8	k__Bacteria; p__Actinobacteria; c__Coriobacteriia; o__Coriobacteriales; f__Coriobacteriaceae; g__; s__		10	0.0289263	-0.100543	0.685877	0.018677	0.153737	0.113092
38bdea5e58113274cf30cebfddd1182f	k__Bacteria; p__Firmicutes; c__Clostridia; o__Clostridiales; f__[Tissierellaceae]; g__; s__	1	11	0.11317	0.0354493	-0.00488796	-0.100312	-0.36369	0.126967
41d61d8d2c8929bf7547ec1eb3f3a5c7	k__Bacteria; p__Firmicutes; c__Clostridia; o__Clostridiales; f__[Tissierellaceae]; g__Helcococcus; s__	1	12	0.134556	0.0856228	-0.0795551	-0.193193	0.746593	-0.0554635
5349fef949774479c0680fb3fcdcd94b	k__Bacteria; p__Proteobacteria; c__Gammaproteobacteria; o__Pasteurellales; f__Pasteurellaceae; g__Haemophilus; s__influenzae		16	-0.0218399	0.603428	0.0679597	-0.138784	0.18421	-0.182266
695b355e52f8d9c9a4d4d231bee1d8a4	k__Bacteria; p__Firmicutes; c__Clostridia; o__Clostridiales; f__; g__; s__	1	17	-0.130365	0.756526	-0.0978045	0.0144923	-0.121741	0.0762503
6af4990d6f1dabe25bc045ce72f60ced	k__Bacteria; p__Firmicutes; c__Clostridia; o__Clostridiales; f__Veillonellaceae; g__Dialister; s__		18	-0.274278	-0.186515	-0.470281	-0.0942788	-0.0101266	0.217074
7704fa906f1ab63e3e5ff4fdd19827f9	k__Bacteria; p__Firmicutes; c__Clostridia; o__Clostridiales; f__[Tissierellaceae]; g__GW-34; s__	2	20	-0.0174065	0.204692	0.18823	0.141207	0.466616	0.308533
7d3821a659107d1cf54a7b2a4f6bd4bc	k__Bacteria; p__Firmicutes; c__Clostridia; o__Clostridiales; f__[Tissierellaceae]; g__GW-34; s__	3	21	0.190894	0.113713	0.039251	0.473825	-0.0446469	-0.0186043
817d7adcf1da991e0de39357c44eeafc	k__Bacteria; p__Firmicutes; c__Erysipelotrichi; o__Erysipelotrichales; f__Erysipelotrichaceae; g__; s__	2	22	-0.0329631	-0.144634	-0.472184	0.290754	0.175931	0.26883
854d7c9f5da2fc6fb9e6323fc76a4f96	k__Bacteria; p__Firmicutes; c__Clostridia; o__Clostridiales; f__Peptostreptococcaceae; g__; s__		23	-0.345462	0.0372995	0.0449573	-0.335576	-0.0112326	0.303083
8a36385437d254d4f2300e950cb4b16f	k__Bacteria; p__Firmicutes; c__Clostridia; o__Clostridiales; f__[Tissierellaceae]; g__; s__	2	25	-0.0981269	-0.248397	-0.207267	0.453407	0.195169	-0.0780965
8c702126732479aa2f814522b9e8710b	k__Bacteria; p__Firmicutes; c__Clostridia; o__Clostridiales; f__; g__; s__	2	26	0.0402215	0.29261	0.550682	0.0644743	-0.0862125	-0.146831
98a3c121d0a59ede32cb2aaaa1095a01	k__Bacteria; p__Firmicutes; c__Erysipelotrichi; o__Erysipelotrichales; f__Erysipelotrichaceae; g__; s__	3	27	0.299642	0.0122015	0.0483448	-0.652448	-0.0803183	-0.044416
9a1f674bd32a77e061d0311b096d1f4b	k__Bacteria; p__Firmicutes; c__Clostridia; o__Clostridiales; f__Clostridiaceae; g__Clostridium; s__	2	28	0.461576	-0.169711	0.300167	0.163363	-0.0228052	0.228518
9c72b72243cc1f49d864b90448859dd0	k__Bacteria; p__Firmicutes; c__Clostridia; o__Clostridiales; f__[Tissierellaceae]; g__Parvimonas; s__		29	-0.0212998	-0.0790598	0.131378	0.654263	-0.0222605	0.0357299
9e0090a981f4a8348467d051b4a99b15	k__Bacteria; p__Firmicutes; c__Clostridia; o__Clostridiales; f__[Tissierellaceae]; g__Helcococcus; s__	2	30	-0.187878	-0.0763453	0.216755	0.240663	-0.742889	0.0392696
9f4725d8bd9536df12be566129b57f4f	k__Bacteria; p__Firmicutes; c__Clostridia; o__Clostridiales; f__[Mogibacteriaceae]; g__; s__	2	32	-0.570536	-0.32623	0.0401786	-0.0863025	-0.17785	-0.288226
a08793c9787309c5eea927f33895c630	k__Bacteria; p__Firmicutes; c__Clostridia; o__Clostridiales; f__[Tissierellaceae]; g__GW-34; s__	4	33	0.210702	0.0506782	0.0636395	0.344995	-0.11247	0.460618
aa42a2bae3742e890c145ddcfc0c6699	k__Bacteria; p__Firmicutes; c__Clostridia; o__Clostridiales; f__; g__; s__	3	34	-0.0160028	-0.586122	-0.208218	0.0307509	0.0584936	0.0352017
ab0bee53f357cd431d0aec8e76f084be	k__Bacteria; p__Firmicutes; c__Clostridia; o__Clostridiales; f__[Mogibacteriaceae]; g__; s__	3	35	0.628547	-0.143457	0.0877355	0.0253733	0.119963	0.269238
b9091da0c19e1c0d41aaf249b6d9dca7	k__Bacteria; p__Firmicutes; c__Erysipelotrichi; o__Erysipelotrichales; f__Erysipelotrichaceae; g__; s__	4	38	0.312026	0.53993	0.213179	0.0615257	0.478605	0.164591
c2f164857e6d4f7e06cdd531dd42bf5a	k__Bacteria; p__Firmicutes; c__Clostridia; o__Clostridiales; f__Clostridiaceae; g__Clostridium; s__	3	39	0.757678	-0.0210029	0.198205	-0.164857	0.100459	0.0115248
cb72bcae0bdca890d5b7027df954538d	k__Bacteria; p__Bacteroidetes; c__Bacteroidia; o__Bacteroidales; f__Porphyromonadaceae; g__Porphyromonas		41	-0.0803768	0.109783	-0.450785	-0.0953743	0.00534506	-0.127146
d739a88f5be95d259dbc76eabaf8ee09	k__Bacteria; p__Firmicutes; c__Clostridia; o__Clostridiales; f__Ruminococcaceae; g__; s__		43	-0.0156675	-0.12423	0.485056	-0.25905	0.379534	0.0573174
df96efe5af38f8dbb39ce958bbdfa54b	k__Bacteria; p__Firmicutes; c__Clostridia; o__Clostridiales; f__[Tissierellaceae]; g__; s__	3	46	0.0193112	-0.185012	0.204002	-0.31904	-0.144509	0.347731
e566e9c33d40022a14e7948644ffffb9	k__Bacteria; p__Firmicutes; c__Clostridia; o__Clostridiales; f__Clostridiaceae; g__Clostridium; s__	4	47	-0.0509622	0.248225	-0.036991	-0.077506	-0.0471342	-0.527557
fdded71aa4da950eaee2f4aa8ee1d5c6	k__Bacteria; p__Actinobacteria; c__Thermoleophilia; o__Solirubrobacterales; f__Conexibacteraceae; g__; s__		49	-0.0652136	0.0195887	0.0714439	0.584664	0.0376813	0.231
ff6bcec872b5f7a26d5f0e5c9742de26	k__Bacteria; p__Firmicutes; c__Clostridia; o__Clostridiales; f__[Mogibacteriaceae]; g__; s__	4	50	-0.149027	0.497271	-0.0530524	-0.215642	-0.377232	0.0443296
Expl.Var	Expl.Var			3.48711	3.22304	3.41667	2.97999	2.92939	2.71136
Prp.Totl	Prp.Totl			0.0697423	0.0644608	0.0683334	0.0595997	0.0585877	0.0542273
	HOOPOE NESTS (MODEL: VOLATILES ~ BACTERIA) first samples
			orden	PC1	PC2	PC3	PC4	PC5	PC6
921aa629c8002b1dc836b9f39e3505ba	k__Bacteria; p__Actinobacteria; c__Actinobacteria; o__Actinomycetales; f__Corynebacteriaceae; g__Corynebacterium; s__	1	1	0.817638	0.0490895	0.183899	0.0966239	0.0557813	-0.0237972
60125aedf9bb84e35953c2eb598d2676	k__Bacteria; p__Actinobacteria; c__Actinobacteria; o__Actinomycetales; f__Dermabacteraceae; g__; s__		9	-0.0131657	0.805175	-0.154363	-0.100854	0.0425857	0.184247
118c2c766122b79417f48c60d18c6a83	k__Bacteria; p__Proteobacteria; c__Gammaproteobacteria; o__Pseudomonadales; f__Moraxellaceae; g__Acinetobacter; s__johnsonii	1	10	0.00525195	0.712536	-0.181524	-0.0865763	0.114473	0.0372132
c675764b25d43f9d5eac602d10865263	k__Bacteria; p__Proteobacteria; c__Alphaproteobacteria; o__Rhizobiales; f__Brucellaceae; g__; s__		11	0.209949	0.773441	-0.0408018	-0.00365553	0.0371595	-0.0329487
a4a76ee1caad54063fac1765d684aa0d	k__Bacteria; p__Proteobacteria; c__Gammaproteobacteria; o__Pseudomonadales; f__Pseudomonadaceae; g__Pseudomonas; s__		12	-0.206103	0.176369	0.110603	0.0408148	-0.647206	0.0286268
19cb65b515ee8032903243404f00ab6c	k__Bacteria; p__Proteobacteria; c__Alphaproteobacteria; o__Rhodobacterales; f__Rhodobacteraceae; g__Paracoccus; s__marcusii		17	0.374245	0.130465	-0.194651	-0.146731	0.0788073	0.650826
b6640be32e3e83c92d3e64e6e03c2aeb	k__Bacteria; p__Proteobacteria; c__Gammaproteobacteria; o__Xanthomonadales; f__Xanthomonadaceae; g__Stenotrophomonas; s__		25	0.787637	0.0981691	-0.0173067	-0.0697642	0.119003	-0.0218808
7b979e083572a2531e2e85ea3f9f6e95	k__Bacteria; p__Proteobacteria; c__Gammaproteobacteria; o__Pseudomonadales; f__Moraxellaceae; g__Alkanindiges; s__		30	0.0344232	0.716926	-0.393862	0.178879	0.00317996	-0.134516
9effe0e6a3cd7bcf6b9b85bd21be653c	k__Bacteria; p__Firmicutes; c__Bacilli; o__Bacillales; f__Planococcaceae; g__Sporosarcina	1	31	0.488144	0.21152	-0.107857	0.5515	0.0377474	-0.144558
2c6bcc808c43a993bc2cb8602dc94630	k__Bacteria; p__Bacteroidetes; c__Cytophagia; o__Cytophagales; f__Flammeovirgaceae; g__Roseivirga; s__		32	0.6696	0.126051	-0.116902	-0.420719	-0.0472239	0.0338278
78d127c8617e2ec71ab7f769191d2b70	k__Bacteria; p__Actinobacteria; c__Actinobacteria; o__Actinomycetales; f__Microbacteriaceae; g__Microbacterium; s__		38	0.27516	0.518778	0.294757	-0.387776	-0.28102	0.0762917
fef794ea8a5020d73307ab62dce5eb72	k__Bacteria; p__Firmicutes; c__Bacilli; o__Bacillales; f__Bacillaceae; g__; s__		39	0.511914	-0.327455	0.123029	0.430759	-0.188511	0.13347
9c72b72243cc1f49d864b90448859dd0	k__Bacteria; p__Firmicutes; c__Clostridia; o__Clostridiales; f__[Tissierellaceae]; g__Parvimonas; s__		46	0.103722	-0.142708	0.85989	0.0462099	-0.0113488	0.0477364
6e9c0be7a680387f055f9fac5a17eb6e	k__Bacteria; p__Firmicutes; c__Bacilli; o__Bacillales; f__Planococcaceae; g__Sporosarcina	2	47	0.132305	-0.121942	0.041301	0.595327	-0.207082	0.00656905
73b4f898d7a45d8039ae2abdb216e21a	k__Bacteria; p__Firmicutes; c__Bacilli; o__Gemellales; f__Gemellaceae; g__; s__		48	0.298294	0.39291	-0.370463	0.369053	0.0762963	0.0385088
69605be237d7ad63f0879599e060202f	k__Bacteria; p__Firmicutes; c__Bacilli; o__Lactobacillales; f__; g__; s__		53	0.727449	-0.0406224	0.172344	0.226333	0.130142	0.156241
1b49f32f6192150054bc241eecbc2772	k__Bacteria; p__Firmicutes; c__Bacilli; o__Bacillales; f__Staphylococcaceae; g__Jeotgalicoccus; s__psychrophilus		55	0.318558	0.234603	0.0700698	0.1958	0.387518	0.329108
2e6906d19c5bd191337b4943aa2a96eb	k__Bacteria; p__Proteobacteria; c__Gammaproteobacteria; o__Aeromonadales; f__Aeromonadaceae; g__; s__	1	56	-0.0442757	-0.0369213	0.521256	-0.0382749	-0.0522238	-0.24047
d48c789a1360672bf730b3ff9cf9bea8	k__Bacteria; p__Firmicutes; c__Bacilli; o__Bacillales; f__Planococcaceae; g__Sporosarcina; s__	1	57	0.183585	-0.30972	-0.091317	0.504793	-0.18193	0.0435412
18091fe3e6ab42318ff48a42901e8c16	k__Bacteria; p__Proteobacteria; c__Alphaproteobacteria; o__Caulobacterales; f__Caulobacteraceae; g__; s__		59	-0.133564	0.726816	0.00921824	-0.172651	-0.24741	-0.213733
741808fd8fd11d794c309630c05a0c1e	k__Bacteria; p__Proteobacteria; c__Betaproteobacteria; o__Burkholderiales; f__Comamonadaceae; g__Polaromonas; s__	1	61	0.868085	0.0979332	-0.0182478	-0.059659	0.228746	-0.026967
c4f3b268835586000b96cd88bed31138	k__Bacteria; p__Actinobacteria; c__Actinobacteria; o__Actinomycetales; f__Yaniellaceae; g__Yaniella; s__		63	0.883084	-0.0409532	0.175508	0.169175	0.0335387	0.0664418
4e38877a41db5fddbdb2bbd6aba45ba3	k__Bacteria; p__Actinobacteria; c__Actinobacteria; o__Actinomycetales; f__Nocardiaceae; g__Nocardia; s__		64	0.76375	-0.0807731	0.208291	0.332834	0.0571618	0.168919
476f14c3f219daef1d8e3bba396f570f	k__Bacteria; p__Firmicutes; c__Bacilli; o__Lactobacillales; f__Lactobacillaceae; g__Lactobacillus; s__		67	0.0619278	-0.373031	0.307817	-0.0365661	0.173317	-0.22255
62dd04d8021d9cee59d059a8f9eddf6b	k__Bacteria; p__Firmicutes; c__Bacilli; o__Bacillales; f__Planococcaceae; g__Sporosarcina; s__	2	68	0.316984	0.186978	-0.0990353	0.5773	0.0549714	0.092004
b90b6221b090c576a91025d07c2d0df7	k__Bacteria; p__Proteobacteria; c__Gammaproteobacteria; o__Aeromonadales; f__Aeromonadaceae; g__; s__	2	69	-0.125646	0.08452	-0.153216	0.100283	-0.605141	-0.101115
e7bb9fb6b66527afac9cc9d39880ff7c	k__Bacteria; p__Actinobacteria; c__Actinobacteria; o__Actinomycetales; f__Microbacteriaceae; g__; s__		71	0.710909	0.370598	0.0718638	0.0130126	0.286227	0.167588
6cca30e7648d3550fe183521ed0f8ec0	k__Bacteria; p__Bacteroidetes; c__Sphingobacteriia; o__Sphingobacteriales; f__Sphingobacteriaceae; g__; s__	1	72	0.145843	0.726659	-0.100546	-0.0246861	0.234916	0.144839
aa42a2bae3742e890c145ddcfc0c6699	k__Bacteria; p__Firmicutes; c__Clostridia; o__Clostridiales; f__; g__; s__		74	0.105099	-0.111434	0.725284	-0.00773161	0.0467982	0.0194484
d6bb94573b3b1301218af2c28a74038d	k__Bacteria; p__Proteobacteria; c__Alphaproteobacteria; o__Rhizobiales; f__Brucellaceae; g__Ochrobactrum; s__		75	0.102969	-0.229108	0.871038	0.0884924	0.163569	-0.130264
62e3bdadf21c9b7c7ac78d83e84ad7e2	k__Bacteria; p__Bacteroidetes; c__Sphingobacteriia; o__Sphingobacteriales; f__Sphingobacteriaceae; g__; s__	2	77	0.814314	0.166535	-0.114686	-0.214238	0.173803	-0.0440723
5cb101f57d274e48323964d7a9086147	k__Bacteria; p__Proteobacteria; c__Betaproteobacteria; o__Burkholderiales; f__; g__; s__	1	87	0.801482	0.240341	-0.0630281	-0.129999	0.110188	-0.134517
ce75d13105aa0127e5811eda5ea38ed2	k__Bacteria; p__Proteobacteria; c__Betaproteobacteria; o__Burkholderiales; f__; g__; s__	2	96	0.170821	0.612128	0.0207714	-0.47704	-0.231373	-0.0737243
54c6eb47aef6120881348163b12159ba	k__Bacteria; p__Actinobacteria; c__Actinobacteria; o__Actinomycetales; f__Corynebacteriaceae; g__Corynebacterium; s__	2	100	0.148073	0.335769	-0.130695	0.0395023	0.174458	0.628851
0b604e577b9f8799e78781291103fbef	k__Bacteria; p__Bacteroidetes; c__[Saprospirae]; o__[Saprospirales]; f__Chitinophagaceae; g__; s__		101	0.466065	0.260551	-0.0705262	0.0374716	0.390214	0.0302426
867ef5abdca7458f6e91d79f21f690dd	k__Bacteria; p__Actinobacteria; c__Actinobacteria; o__Actinomycetales; f__; g__; s__		109	0.829594	0.20424	0.104094	0.000699978	0.0588351	-0.0531063
dd71c03f84439e1d39689bc633375492	k__Bacteria; p__Actinobacteria; c__Actinobacteria; o__Actinomycetales; f__Corynebacteriaceae; g__Corynebacterium; s__	3	115	0.0808151	-0.166441	0.872774	0.117794	-0.0635912	0.143145
9a1f674bd32a77e061d0311b096d1f4b	k__Bacteria; p__Firmicutes; c__Clostridia; o__Clostridiales; f__Clostridiaceae; g__Clostridium; s__		116	0.0622453	-0.159655	0.779267	0.162558	0.152617	0.0313197
35d7efca42c06a9f220debf29fd766aa	k__Bacteria; p__Actinobacteria; c__Actinobacteria; o__Actinomycetales; f__Micrococcaceae; g__Rothia; s__dentocariosa		118	0.469209	0.0860553	0.100596	0.103832	0.143743	0.663392
28e52f0e72af52b0dd079a4f2c317aca	k__Bacteria; p__Bacteroidetes; c__Sphingobacteriia; o__Sphingobacteriales; f__Sphingobacteriaceae; g__; s__	3	121	0.855167	-0.0617792	-0.0282568	0.00661216	0.223883	-0.0244822
88fcd645e82beb658dcefc9fb4bfd82e	k__Bacteria; p__Proteobacteria; c__Betaproteobacteria; o__Burkholderiales; f__Comamonadaceae; g__Polaromonas; s__	2	131	0.040973	0.434237	-0.0721916	0.0656679	0.357096	0.434699
9e45a6743ef042e40178b835d953dfe5	k__Bacteria; p__Proteobacteria; c__Gammaproteobacteria; o__Aeromonadales; f__Aeromonadaceae; g__; s__	3	134	-0.323749	0.141825	-0.102414	0.17614	-0.615932	0.0764568
cb72bcae0bdca890d5b7027df954538d	k__Bacteria; p__Bacteroidetes; c__Bacteroidia; o__Bacteroidales; f__Porphyromonadaceae; g__Porphyromonas		137	0.107267	-0.280769	0.743125	-0.00703878	-0.0571352	0.176144
9090ff58c0bfe3206cdb8836a0b5017c	k__Bacteria; p__Proteobacteria; c__Gammaproteobacteria; o__Pseudomonadales; f__Moraxellaceae; g__Acinetobacter; s__johnsonii	2	144	-0.278027	0.299015	-0.131426	0.312115	-0.451852	0.241438
9fabe3423021158cf6b1a7107b1c1e3d	k__Bacteria; p__Proteobacteria; c__Gammaproteobacteria; o__Pasteurellales; f__Pasteurellaceae; g__Haemophilus; s__influenzae		145	0.00898117	-0.0766746	0.133279	0.068548	0.117528	-0.294055
04a892bbe28c1c322eeb46fca846f731	k__Bacteria; p__Proteobacteria; c__Gammaproteobacteria; o__Pseudomonadales; f__Moraxellaceae; g__Psychrobacter; s__pulmonis		150	-0.0164077	0.521969	-0.40305	0.175813	0.310758	0.166534
1f9d2e4bb9046bf7ba0a67cd23a27f13	k__Bacteria; p__Firmicutes; c__Clostridia; o__Clostridiales; f__[Tissierellaceae]; g__Peptoniphilus; s__		152	0.0446201	-0.202323	0.811269	0.129789	0.128114	0.00708726
9effb5861f0351ea5c6f8c3d6475bd52	k__Bacteria; p__Firmicutes; c__Bacilli; o__Lactobacillales; f__Streptococcaceae; g__Lactococcus; s__		153	-0.0873151	-0.154253	0.162961	-0.0314485	0.286977	-0.24202
Expl.Var	Expl.Var			22.4676	15.3406	10.8184	8.12297	7.4264	7.36284
Prp.Totl	Prp.Totl			0.146847	0.100265	0.0707085	0.0530913	0.0485386	0.0481231
	HOOPOE NESTS (MODEL: VOLATILES ~ BACTERIA) second samples
			orden	PC1	PC2	PC3	PC4	PC5	PC6
921aa629c8002b1dc836b9f39e3505ba	k__Bacteria; p__Actinobacteria; c__Actinobacteria; o__Actinomycetales; f__Corynebacteriaceae; g__Corynebacterium; s__		1	0.854156	-0.0659072	0.0542513	-0.0390776	-0.129087	0.144465
360555760c3f75563862ede4384d9464	k__Bacteria; p__Firmicutes; c__Clostridia; o__Clostridiales; f__[Tissierellaceae]; g__Helcococcus; s__		8	0.384814	0.0671395	-0.0442566	-0.0699059	0.691208	0.095973
c675764b25d43f9d5eac602d10865263	k__Bacteria; p__Proteobacteria; c__Alphaproteobacteria; o__Rhizobiales; f__Brucellaceae; g__; s__	1	11	0.111071	0.200679	0.824251	0.0740705	-0.0314877	0.251043
19cb65b515ee8032903243404f00ab6c	k__Bacteria; p__Proteobacteria; c__Alphaproteobacteria; o__Rhodobacterales; f__Rhodobacteraceae; g__Paracoccus; s__marcusii	1	17	0.134014	0.163681	0.757949	-0.20935	0.0293389	-0.122079
1706e35ca117b2904dfebbdfcddca963	k__Bacteria; p__Bacteroidetes; c__Sphingobacteriia; o__Sphingobacteriales; f__Sphingobacteriaceae; g__; s__	1	19	-0.0837854	0.035148	0.0507504	0.209663	-0.197894	0.697789
defa597f4bce86388562acf44c96d113	k__Bacteria; p__Bacteroidetes; c__[Saprospirae]; o__[Saprospirales]; f__Chitinophagaceae; g__; s__		21	0.265226	-0.0492975	0.74596	-0.0484895	0.186355	-0.108552
679d1ee91e9655a53db5c4751528f338	k__Bacteria; p__Bacteroidetes; c__Sphingobacteriia; o__Sphingobacteriales; f__Sphingobacteriaceae; g__Sphingobacterium; s__faecium	1	23	-0.384442	-0.27663	0.154305	0.475814	-0.0323877	-0.172903
70ad13b2490d21f8e20cd1d295872fb4	k__Bacteria; p__Proteobacteria; c__Alphaproteobacteria; o__Rhizobiales; f__Methylobacteriaceae; g__Methylobacterium; s__		28	0.147321	-0.130193	-0.220146	-0.130504	-0.090786	0.662285
2c6bcc808c43a993bc2cb8602dc94630	k__Bacteria; p__Bacteroidetes; c__Cytophagia; o__Cytophagales; f__Flammeovirgaceae; g__Roseivirga; s__		32	0.295766	0.0852361	0.0272242	-0.0585209	-0.422095	0.397949
86b6b3d8117a1c444e5d4c96d95ec294	k__Bacteria; p__Bacteroidetes; c__Flavobacteriia; o__Flavobacteriales; f__Flavobacteriaceae; g__; s__	1	35	0.00585841	0.0216364	0.269193	-0.043091	0.0528314	0.727889
bd2d2a05893ef079f5341c15b9831089	k__Bacteria; p__Firmicutes; c__Bacilli; o__Bacillales; f__Planococcaceae; g__Sporosarcina	1	42	-0.387895	-0.204281	-0.14608	0.482973	0.00431656	0.0537239
310fe6b277d105ce3e7930bc4cdde5d2	k__Bacteria; p__Firmicutes; c__Bacilli; o__Bacillales; f__Planococcaceae; g__Sporosarcina	2	45	0.0827565	-0.292385	-0.447482	0.461779	-0.258537	-0.046158
6e9c0be7a680387f055f9fac5a17eb6e	k__Bacteria; p__Firmicutes; c__Bacilli; o__Bacillales; f__Planococcaceae; g__Sporosarcina	3	47	0.114612	0.118086	-0.0886768	0.390878	0.71529	-0.184302
73b4f898d7a45d8039ae2abdb216e21a	k__Bacteria; p__Firmicutes; c__Bacilli; o__Gemellales; f__Gemellaceae; g__; s__		48	0.191868	0.0664241	0.20571	0.618573	-0.117759	-0.0241688
69605be237d7ad63f0879599e060202f	k__Bacteria; p__Firmicutes; c__Bacilli; o__Lactobacillales; f__; g__; s__		53	0.81923	-0.0749168	0.0987265	0.0943884	0.028656	0.115662
1b49f32f6192150054bc241eecbc2772	k__Bacteria; p__Firmicutes; c__Bacilli; o__Bacillales; f__Staphylococcaceae; g__Jeotgalicoccus; s__psychrophilus		55	0.269626	0.397461	0.28717	0.523146	0.224883	-0.0413627
d48c789a1360672bf730b3ff9cf9bea8	k__Bacteria; p__Firmicutes; c__Bacilli; o__Bacillales; f__Planococcaceae; g__Sporosarcina; s__	5	57	0.239857	0.293319	0.00710439	0.131549	0.708936	-0.246249
741808fd8fd11d794c309630c05a0c1e	k__Bacteria; p__Proteobacteria; c__Betaproteobacteria; o__Burkholderiales; f__Comamonadaceae; g__Polaromonas; s__	1	61	0.700368	0.135529	0.509533	-0.110744	-0.0923413	0.0837064
c4f3b268835586000b96cd88bed31138	k__Bacteria; p__Actinobacteria; c__Actinobacteria; o__Actinomycetales; f__Yaniellaceae; g__Yaniella; s__		63	0.871515	0.00722098	0.220153	-0.0498183	0.0899467	0.0362493
4e38877a41db5fddbdb2bbd6aba45ba3	k__Bacteria; p__Actinobacteria; c__Actinobacteria; o__Actinomycetales; f__Nocardiaceae; g__Nocardia; s__		64	0.802589	0.0378081	0.163422	-0.141853	0.164287	-0.0266719
5d3a349e67e458e21e311fabddc864ba	k__Bacteria; p__Firmicutes; c__Bacilli; o__Bacillales; f__Staphylococcaceae; g__Jeotgalicoccus; s__		66	0.779293	-0.198764	0.0806159	0.102803	-0.158068	0.102002
476f14c3f219daef1d8e3bba396f570f	k__Bacteria; p__Firmicutes; c__Bacilli; o__Lactobacillales; f__Lactobacillaceae; g__Lactobacillus; s__		67	-0.173869	-0.186566	-0.529359	0.166734	-0.10104	0.182074
62dd04d8021d9cee59d059a8f9eddf6b	k__Bacteria; p__Firmicutes; c__Bacilli; o__Bacillales; f__Planococcaceae; g__Sporosarcina; s__	6	68	0.140519	0.363629	-0.0402903	0.577543	0.169404	-0.15883
d6bb94573b3b1301218af2c28a74038d	k__Bacteria; p__Proteobacteria; c__Alphaproteobacteria; o__Rhizobiales; f__Brucellaceae; g__Ochrobactrum; s__		75	0.31885	-0.660901	-0.306518	-0.084089	-0.275894	0.0511598
d0bfdecd5bdf51fed306b299b0b8285f	k__Bacteria; p__Proteobacteria; c__Alphaproteobacteria; o__Rhizobiales; f__Brucellaceae; g__; s__	2	76	0.366397	0.139483	0.727401	-0.192768	0.221165	0.015992
62e3bdadf21c9b7c7ac78d83e84ad7e2	k__Bacteria; p__Bacteroidetes; c__Sphingobacteriia; o__Sphingobacteriales; f__Sphingobacteriaceae; g__; s__	2	77	0.483436	0.153702	0.563067	0.045285	-0.368988	0.197316
e566e9c33d40022a14e7948644ffffb9	k__Bacteria; p__Firmicutes; c__Clostridia; o__Clostridiales; f__Clostridiaceae; g__Clostridium; s__		78	0.115965	-0.423546	-0.350943	-0.351339	-0.15938	0.350394
cc2d139123e165b09f75549e1457d8cc	k__Bacteria; p__Bacteroidetes; c__Sphingobacteriia; o__Sphingobacteriales; f__Sphingobacteriaceae; g__Sphingobacterium; s__faecium	2	79	-0.390857	-0.262878	0.312546	0.406837	0.116257	-0.342289
8f8933a70b2c20bfe9d762b6a6dd6e1f	k__Bacteria; p__Firmicutes; c__Bacilli; o__Bacillales; f__Planococcaceae; g__Sporosarcina; s__	7	85	0.163986	0.329418	0.212141	0.134884	0.538034	-0.17208
845157ba960d9308ca4be62febc94551	k__Bacteria; p__Firmicutes; c__Bacilli; o__Bacillales; f__Planococcaceae; g__Sporosarcina	4	102	0.170462	0.138944	0.343425	-0.429111	0.483387	-0.0167791
4c2ed8433e278b678d0d5712e30d1a9d	k__Bacteria; p__Bacteroidetes; c__Flavobacteriia; o__Flavobacteriales; f__Flavobacteriaceae; g__Flavobacterium; s__		104	0.232518	-0.123619	0.709611	-0.268194	-0.00780057	-0.0288036
e4c0a993e7218448000c0bf3e2d6feab	k__Bacteria; p__Fusobacteria; c__Fusobacteriia; o__Fusobacteriales; f__Leptotrichiaceae		112	0.0479468	-0.645577	0.23191	-0.203235	0.186845	0.275833
28e52f0e72af52b0dd079a4f2c317aca	k__Bacteria; p__Bacteroidetes; c__Sphingobacteriia; o__Sphingobacteriales; f__Sphingobacteriaceae; g__; s__	3	121	0.800708	0.0525263	0.156768	-0.113895	-0.0367257	0.0838749
2ee2530cc8faa6a762521a8327eaf339	k__Bacteria; p__Proteobacteria; c__Gammaproteobacteria; o__Pseudomonadales; f__Pseudomonadaceae; g__Pseudomonas; s__	1	122	-0.0148746	-0.0859974	0.720828	-0.0204855	0.00615178	-0.0636052
88fcd645e82beb658dcefc9fb4bfd82e	k__Bacteria; p__Proteobacteria; c__Betaproteobacteria; o__Burkholderiales; f__Comamonadaceae; g__Polaromonas; s__	2	131	0.195877	0.115032	0.635133	0.087761	0.25556	-0.282139
53814bcf8e85a59b9de6f810d8f81ad3	k__Bacteria; p__Proteobacteria; c__Gammaproteobacteria; o__Pseudomonadales; f__Pseudomonadaceae; g__Pseudomonas; s__	2	132	-0.0999333	-0.211213	-0.439419	0.00704443	-0.015783	0.116205
cb72bcae0bdca890d5b7027df954538d	k__Bacteria; p__Bacteroidetes; c__Bacteroidia; o__Bacteroidales; f__Porphyromonadaceae; g__Porphyromonas		137	0.169983	-0.693215	-0.108238	-0.0304189	-0.274724	0.139693
f18e638f814ed11ba5552a2729dac622	k__Bacteria; p__Proteobacteria; c__Gammaproteobacteria; o__Pseudomonadales; f__Pseudomonadaceae; g__Pseudomonas; s__	3	138	-0.216401	-0.207294	0.324975	-0.00880266	-0.0782403	-0.301072
2caa2e6542558cabe391354df2d49351	k__Bacteria; p__Bacteroidetes; c__Flavobacteriia; o__Flavobacteriales; f__Flavobacteriaceae; g__; s__	2	139	0.700706	-0.0454023	0.0561528	-0.0273524	-0.00242374	-0.0294281
8b78fca3293a860fe6014f2474825d87	k__Bacteria; p__Proteobacteria; c__Alphaproteobacteria; o__Rhodobacterales; f__Rhodobacteraceae; g__Paracoccus; s__marcusii	2	147	0.270007	0.052286	0.523136	-0.469703	0.244732	0.00479039
1f9d2e4bb9046bf7ba0a67cd23a27f13	k__Bacteria; p__Firmicutes; c__Clostridia; o__Clostridiales; f__[Tissierellaceae]; g__Peptoniphilus; s__		152	0.246546	-0.560262	-0.301825	-0.0264264	-0.369985	0.306091
Expl.Var	Expl.Var		154	20.3943	9.78374	22.953	7.39809	9.12747	8.39966
Prp.Totl	Prp.Totl		155	0.133296	0.063946	0.150019	0.0483535	0.0596567	0.0548997

## Sheet: Table S5 PCAs Volatiles
Table S5. Six first axes of Principal Component Analyses based on volatile profile of different type of samples from hoopoes nests and secretions.
FEMALE UROPYGIAL SECRETION (MODEL: VOLATILES ~ BACTERIA)
	Factor Loadings (Varimax normalized) (Vol_Table_Secre_Females_CLR in DATA_ABUBILLAS_CAP_FILTRADO_REFERI 14_11_23)
Variable	Orden	PC1	PC2	PC3	PC4
A_acetico	1	-0.196901	-0.700639	0.120371	-0.289947
A_butanoico	2	-0.113552	-0.176632	0.462712	-0.60549
A_isovalerico	3	0.578236	-0.0725591	0.17559	-0.632715
A_pentanoico	4	0.191943	0.188905	0.813384	0.00317351
A_isocaproico	5	-0.155353	0.059822	0.736999	0.26476
A_hexanoico	6	0.863372	0.0316097	0.165849	-0.355843
A_heptanoico	7	0.759619	0.19713	0.0357494	-0.322086
A_octanoico	8	0.383788	-0.0376685	-0.146222	-0.601651
A_isobutirico	11	-0.0516502	0.0136424	0.907497	0.0107306
Benzaldehido	12	0.175981	0.635042	-0.208482	0.286485
Hexanal	13	0.925204	0.143745	-0.14712	0.166334
Heptanal	14	0.932283	-0.0025674	-0.059515	0.124167
Octanal	15	0.947184	-0.104264	-0.115189	0.0934285
Nonanal	16	0.911208	0.00670451	-0.0223392	0.0767212
Pentanal	17	0.9161	0.143487	-0.171813	0.0658108
3methylbutanoicacidethylester	19	0.123838	0.662696	0.242775	-0.206227
4methylpentanoicacidmethylester	20	-0.210404	-0.542349	0.168113	0.571501
Butanoicacidethylester	21	-0.0745814	0.771532	0.364112	-0.231005
Butanoicacidmethylester	22	-0.104392	-0.72845	-0.108686	0.17533
Hexanoicacidethylester	24	0.42202	0.662837	0.189379	-0.0935684
Nonoicacidmethylester	25	0.126323	-0.786669	-0.0883628	-0.178928
DDisulfide	26	-0.071783	0.310744	-0.182251	0.0350147
Dtrisulfide	27	-0.30529	0.465742	-0.266581	0.130686
Phenol	30	-0.843762	0.129389	-0.163693	0.290348
Expl.Var		7.59284	5.48074	3.68054	2.96093
Prp.Totl		0.253095	0.182691	0.122685	0.0986976
NESTLING UROPYGIAL SECRETION (VOLATILES ~ BACTERIA) first samples
	orden	PC1	PC2	PC3	PC4
A_acetico	1	0.709349	0.216566	0.379304	0.38234
A_butanoico	2	0.836463	-0.111549	-0.0535921	0.27074
A_isovalerico	3	0.435546	-0.263283	-0.0413108	0.639275
A_pentanoico	4	0.21343	0.0647276	-0.74825	-0.366837
A_isocaproico	5	0.224295	0.302785	-0.273954	-0.607327
A_hexanoico	6	-0.131359	0.0330478	-0.8789	0.197107
A_heptanoico	7	-0.24043	-0.186714	-0.901157	0.0443035
A_isobutirico	11	0.782924	0.084213	-0.223174	-0.253406
Benzaldehido	12	-0.747999	-0.200114	0.0684153	-0.424028
Hexanal	13	-0.92481	0.0306224	-0.149687	0.0381325
Heptanal	14	-0.885405	0.0733148	0.0274779	0.0718873
Nonanal	16	-0.815047	-0.00845037	-0.127868	0.0454355
Pentanal	17	-0.876241	-0.128186	-0.189886	0.0642578
2methylbutanoicacidethylester	18	0.0920669	-0.814637	0.139236	-0.035796
3methylbutanoicacidethylester	19	-0.019086	-0.840264	0.130283	0.10356
4methylpentanoicacidmethylester	20	0.157661	0.680405	0.351622	-0.128649
Butanoicacidethylester	21	0.138401	-0.903356	0.0255309	0.0657492
Butanoicacidmethylester	22	0.298146	0.489772	0.517688	0.326431
Heptanoicacidmethylester	23	-0.151265	0.681551	0.397999	0.37969
Hexanoicacidethylester	24	-0.0891491	-0.816811	-0.127868	0.105688
Nonanoicacidmethylester	25	0.22993	0.586628	0.491363	0.40239
Dtrisulfide	27	-0.408626	-0.238325	0.281711	-0.498188
Phenol	30	-0.103711	0.0125656	0.00287147	0.479656
Expl.Var		7.46872	5.23934	4.29601	2.68314
Prp.Totl		0.248957	0.174645	0.1432	0.089438
NESTLING UROPYGIAL SECRETION (VOLATILES ~ BACTERIA) second samples
	orden	PC1	PC2	PC3	PC4
A_acetico	1	-0.182843	-0.763453	-0.292466	0.13398
A_isovalerico	3	0.375923	0.0189817	-0.439886	0.520779
A_pentanoico	4	0.0918167	0.345787	-0.230055	-0.813129
A_isocaproico	5	-0.0385244	0.020961	0.0696644	-0.8952
A_hexanoico	6	0.803197	0.326481	-0.356674	-0.0284645
A_heptanoico	7	0.626161	0.587158	-0.3509	0.145178
A_octanoico	8	0.390712	0.382244	-0.521507	0.222167
A_nonanoico	9	0.0647427	0.0964992	-0.514708	0.102096
A_propionico	10	-0.261675	-0.167638	-0.561829	-0.181892
A_isobutirico	11	-0.116028	0.162665	-0.27062	-0.867171
Benzaldehido	12	0.173858	0.410443	0.579842	-0.0413841
Hexanal	13	0.923154	0.180814	0.18345	0.109032
Heptanal	14	0.926141	-0.0474144	0.128342	0.0569686
Octanal	15	0.935615	-0.101205	0.0515609	0.0397306
Nonanal	16	0.846518	0.159661	0.0760727	-0.153164
Pentanal	17	0.811793	0.260096	0.133214	0.184287
4methylpentanoicacidmethylester	20	-0.189935	-0.722358	0.0458487	-0.441456
Butanoicacidethylester	21	0.157613	0.724321	0.323364	-0.205042
Butanoicacidmethylester	22	-0.251509	-0.860309	-0.0382271	0.0932618
Heptanoicacidmethylester	23	0.252334	-0.878342	-0.0555963	0.10147
Hexanoicacidethylester	24	0.499596	0.61968	0.297948	0.0435425
Nonanoicacidmethylester	25	0.0518889	-0.807636	-0.185574	0.149601
DDisulfide	26	0.0494604	0.0962982	0.6714	0.115882
Dtrisulfide	27	-0.0726366	0.0337834	0.693047	0.127775
Phenol	30	-0.862595	0.0254968	0.0817576	0.00982137
Expl.Var		6.86086	6.44863	3.73302	3.23029
Prp.Totl		0.228695	0.214954	0.124434	0.107676
HOOPOE NESTS (MODEL: VOLATILES ~ BACTERIA) first samples
	orden	PC1	PC2	PC3	PC4
A_acetico	1	0.203827	0.253512	-0.657566	-0.387768
A_butanoico	2	0.377375	0.121424	-0.158652	-0.753642
A_isovalerico	3	0.0352371	-0.00786886	0.846368	0.00298707
A_pentanoico	4	-0.542042	0.534706	-0.334508	-0.213877
A_isocaproico	5	0.206172	-0.100337	0.746109	-0.135262
A_hexanoico	6	-0.89756	0.150925	-0.0728012	0.0640179
A_octanoico	8	-0.35156	-0.789888	0.378368	0.0255285
A_nonanoico	9	0.0812252	-0.94918	0.0740532	-0.0949609
A_decanoico	10	0.164994	-0.775044	-0.396336	-0.161715
A_propionico	11	-0.409744	0.697322	0.096502	-0.151405
A_isobutirico	12	-0.295882	0.1889	0.792898	0.225647
Benzaldehido	13	0.68203	0.0297895	-0.365459	-0.244304
Hexanal	14	-0.404101	0.0141224	0.635173	0.482799
Heptanal	15	0.11625	0.108585	0.00221186	0.813809
Expl.Var		2.54536	3.33761	3.55704	1.87508
Prp.Totl		0.169691	0.222507	0.237136	0.125005
HOOPOE NESTS (MODEL: VOLATILES ~ BACTERIA) second samples
Variable	orden	PC1	PC2	PC3	PC4
A_acetico	1	0.401528	-0.531359	0.121692	-0.215975
A_butanoico	2	-0.133423	-0.729549	-0.333818	0.155329
A_isovalerico	3	-0.0895712	0.201912	0.234394	0.791967
A_pentanoico	4	-0.733777	-0.0175216	-0.163675	-0.20266
A_isocaproico	5	0.1616	-0.121894	-0.145348	0.704144
A_hexanoico	6	-0.385137	0.520697	0.0882612	-0.365965
A_heptanoico	7	0.509885	-0.160726	-0.261294	0.271966
A_nonanoico	9	0.828547	0.304223	0.141914	0.0948125
A_decanoico	10	0.694877	0.0888797	0.208456	-0.351424
A_propionico	11	-0.748926	0.110806	-0.300074	0.182085
A_isobutirico	12	-0.0745901	0.513578	0.0951194	0.746118
Benzaldehido	13	0.212268	-0.263338	0.758561	-0.0130902
Hexanal	14	-0.10647	0.880215	-0.0223332	0.215903
Heptanal	15	-0.181355	0.0777599	-0.698033	0.0490576
Octanal	16	0.150503	0.676823	-0.400418	-0.212815
Nonanal	17	0.157483	0.387982	-0.60212	-0.159725
Pentanal	18	0.0533183	0.750931	-0.182808	0.244025
Ddisulfide	19	0.108232	0.388494	0.774303	0.00149203
Dtrisulfide	20	0.214899	0.217093	0.764155	0.0140678
Expl.Var		3.2642	4.19363	3.3786	2.37823
Prp.Totl		0.16321	0.209681	0.16893	0.118911
